# Supplementary material for: 16S rRNA of Mucosal Colon Microbiome and CCL2 Circulating Levels Are Potential Biomarkers in Colorectal Cancer
Source: Int J Mol Sci. 2021 Oct 4;22(19):10747. doi: 10.3390/ijms221910747 (PMC8509685; doi:10.3390/ijms221910747)
Supplement: Supplementary file 1 [file ijms-22-10747-s001.zip]

Archive with 1 entries (1 files):
- ijms-1350573-Supplementary.pdf
